# Supplementary material for: Determinants of SARS-CoV-2 Infection in the Older Adult Population: Data from the LOST in Lombardia Study
Source: Vaccines (Basel). 2022 Jun 22;10(7):989. doi: 10.3390/vaccines10070989 (PMC9324825; doi:10.3390/vaccines10070989)
Supplement: Supplementary file 1 [file vaccines-10-00989-s001.zip]

Archive with 1 entries (1 files):
- vaccines-1763748-supplementary.pdf
